# Supplementary material for: Topical Delivery of Atraric Acid Derived from Stereocaulon japonicum with Enhanced Skin Permeation and Hair Regrowth Activity for Androgenic Alopecia
Source: Pharmaceutics. 2023 Jan 19;15(2):340. doi: 10.3390/pharmaceutics15020340 (PMC9960134; doi:10.3390/pharmaceutics15020340)
Supplement: Supplementary file 1 [file pharmaceutics-15-00340-s001.zip]

Archive with 1 entries (1 files):
- pharmaceutics-2151840-supplementary.pdf
